# Supplementary material for: GRACKLE: an interpretable matrix factorization approach for biomedical representation learning
Source: Bioinformatics. 2025 Jul 15;41(Suppl 1):i609–18. doi: 10.1093/bioinformatics/btaf213 (PMC12261436; doi:10.1093/bioinformatics/btaf213)
Supplement: btaf213_Supplementary_Data [file btaf213_supplementary_data.zip]

Archive with 4 entries (3 files):
- btaf213_Supplementa/
- btaf213_Supplementa/Gillenwater.384.sup.docx
- btaf213_Supplementa/Gillenwater.384.sup.pdf
- btaf213_Supplementa/~$llenwater.384.sup.docx
